# Supplementary material for: Segmentation by motivations in religious tourism: A study of the Christ of Miracles Pilgrimage, Peru
Source: PLoS One. 2024 May 16;19(5):e0303762. doi: 10.1371/journal.pone.0303762 (PMC11098431; doi:10.1371/journal.pone.0303762)
Supplement: S1 Database — (XLSX) [file pone.0303762.s001.xlsx]

## Sheet: Base_segmentation_by_motivation
Reasons_visit_tour1	Reasons_visit_tour2	Reasons_visit_tour3	Reasons_visit_tour4	Reasons_visit_tour5	Reasons_visit_tour6	Reasons_visit_tour7	Reasons_visit_tour8	Reasons_visit_tour9	Reasons_visit_tour12	Reasons_visit_tour13	Reasons_visit_tour14	Reasons_visit_tour15	Reasons_visit_tour16	Reasons_visit_tour22	Reasons_visit_tour23	Q3	intention_to_return1	intention_to_return2	intention_to_return3	Q6	Q7	Q8	Q9	Q10	Q11	Q12	Q14
To seek peace	Appreciate/experience the beauty of the Sanctuary	To seek spiritual comfort	To appreciate its architecture	To experience the mystery of religion	To attend a religious festival	For tourism	To share the experience with other believers	To satisfy curiosity	To accompany friends or family	To escape from routine life	To relieve daily stress	To get out of boredom	For religious fulfillment	To buy religious articles	To buy local products	Overall satisfaction	I intend to revisit the procession	I plan to recommend my friends to visit procession	I will say positive things when I talk about the processions after the visit	Gender	Marital status	Age	Educational level	Occupation	Who do you travel with?	How many times have you attended the procession?	What is your monthly income level (Dollars/month)?
5	5	5	5	5	5	5	5	5	2	2	2	1	1	1	1	5	5	5	5	2	3	2	3	1	2	2	2
5	5	5	5	3	2	1	5	5	1	4	3	5	4	1	1	5	5	5	5	2	2	2	3	2	5	2	1
5	5	5	5	5	3	3	3	4	1	1	1	1	1	4	2	2	5	5	5	1	1	2	3	3	3	1	4
3	5	5	5	2	1	3	1	1	1	1	1	1	1	1	1	5	5	5	5	1	1	3	4	3	2	4	3
5	5	1	1	5	1	5	3	5	1	1	5	3	3	1	1	5	3	1	5	1	2	3	4	1	1	1	3
4	5	5	5	1	1	1	4	2	1	1	1	1	1	1	1	5	5	2	4	1	2	6	4	3	1	4	4
5	5	5	5	5	4	2	4	4	5	5	1	1	4	1	1	5	5	5	5	1	1	3	4	4	4	2	2
5	5	5	4	4	5	4	4	4	2	2	2	1	1	1	1	5	5	5	5	1	2	3	4	3	4	4	2
4	4	4	4	4	4	4	3	3	2	2	2	2	2	4	2	5	5	5	5	2	2	3	4	8	2	1	2
5	5	5	5	4	4	4	3	3	2	1	1	1	1	5	5	5	5	5	5	2	1	3	4	4	4	2	1
5	5	5	5	5	5	5	3	3	1	1	1	1	1	3	2	5	5	5	5	1	1	3	4	4	4	4	3
4	4	5	5	5	4	4	2	4	1	1	1	1	1	1	1	5	5	5	5	2	1	6	4	4	2	2	2
5	5	5	5	4	4	4	3	4	1	1	1	1	1	1	1	5	5	5	3	2	1	6	4	5	2	2	1
5	5	5	5	4	4	4	3	4	1	1	1	1	1	1	1	5	5	5	3	2	3	5	4	7	1	1	2
4	4	4	4	4	4	4	4	3	1	2	1	1	1	3	3	5	5	5	5	1	1	3	4	5	2	2	1
4	4	4	5	5	5	5	4	3	3	3	1	1	1	1	1	5	5	5	5	2	2	5	4	6	2	3	2
4	4	4	5	5	5	5	4	4	1	1	3	2	1	1	2	5	5	5	1	1	3	4	4	5	2	2	2
5	5	5	5	4	4	4	3	4	1	1	5	2	1	1	1	5	5	5	5	2	1	2	4	4	2	1	1
5	5	5	5	4	4	4	3	4	1	4	1	1	1	1	1	5	3	5	5	2	2	5	4	7	2	1	1
4	3	5	5	3	3	3	3	4	1	4	5	1	2	1	1	5	3	5	5	1	2	5	4	3	2	1	3
5	5	5	5	5	5	5	3	3	1	4	1	1	1	1	1	3	5	5	4	2	1	4	4	5	1	4	3
5	5	5	5	5	5	5	5	5	1	4	1	1	1	2	1	5	5	5	5	2	2	5	4	3	4	3	3
3	5	5	5	2	1	3	1	1	1	2	2	1	1	1	1	5	5	5	5	1	2	6	4	6	1	2	2
4	4	4	4	4	4	4	3	3	2	2	2	2	2	4	2	5	5	5	5	2	2	3	4	8	2	1	2
5	5	5	5	4	4	4	3	3	2	1	1	1	1	5	5	5	5	5	5	2	1	3	4	4	4	2	1
5	5	5	5	5	5	5	3	3	1	1	1	1	1	3	2	5	5	5	5	1	1	3	4	4	4	4	3
4	4	5	5	5	4	4	2	4	1	1	1	1	1	1	1	5	5	5	5	2	1	6	4	4	2	2	2
5	5	5	5	4	4	4	3	4	1	1	1	1	1	1	1	5	5	5	3	2	1	6	4	5	2	2	1
5	5	5	5	4	4	4	3	4	1	1	1	1	1	1	1	5	5	5	3	2	3	5	4	7	1	1	2
4	4	4	5	4	4	4	3	5	1	1	1	1	1	1	1	5	4	4	5	2	2	3	4	8	4	1	1
4	4	4	4	4	4	4	3	3	2	2	2	2	2	4	2	5	5	5	5	2	2	3	4	8	2	1	2
5	5	4	4	4	4	4	3	3	2	1	1	1	1	5	5	5	5	5	5	2	1	3	4	4	4	2	1
5	5	5	5	5	5	5	3	3	1	1	1	1	1	3	2	5	5	5	5	1	1	3	4	4	4	4	3
4	4	5	5	5	4	4	2	4	1	1	1	1	1	1	1	5	5	5	5	2	1	6	4	4	2	2	2
5	5	5	5	4	4	4	3	4	1	1	1	1	1	1	1	4	5	5	3	2	1	6	4	5	2	2	1
5	5	5	4	4	4	4	3	4	1	1	5	2	1	1	1	5	5	5	5	2	1	2	4	4	2	1	1
5	5	5	5	4	4	2	3	4	1	4	1	1	1	1	1	5	3	5	5	2	2	5	4	7	2	1	1
4	3	5	5	3	3	3	3	4	1	4	5	1	2	2	1	5	3	5	5	1	2	5	4	3	2	1	3
4	5	4	5	5	2	3	2	5	2	1	1	1	1	1	1	5	5	5	5	2	2	6	4	8	2	4	2
5	4	3	5	1	3	1	4	3	1	2	1	1	1	1	1	5	5	5	5	2	1	1	3	1	2	4	1
5	5	3	1	1	1	3	3	2	1	4	1	1	1	1	1	5	4	5	5	2	2	3	3	4	2	4	2
4	5	4	5	5	5	5	5	5	1	5	1	1	1	1	1	5	5	5	5	2	2	3	3	3	2	4	2
5	5	4	5	5	5	1	1	1	1	1	1	1	1	1	1	5	5	5	5	1	2	5	3	3	2	4	3
5	5	5	5	5	3	5	5	5	1	1	1	1	1	2	2	5	5	5	5	1	3	4	3	3	2	4	2
5	5	4	5	5	5	4	5	5	1	4	1	1	1	3	3	5	5	5	5	1	1	3	3	4	3	4	3
5	5	5	5	5	1	5	5	5	1	1	1	1	1	2	1	5	5	5	5	2	2	5	3	3	1	4	2
5	5	4	3	3	2	3	2	2	1	3	1	1	1	1	1	5	5	5	5	1	2	2	3	1	4	4	5
4	5	5	5	5	1	5	5	2	1	1	1	1	1	2	2	5	5	5	5	2	1	2	3	1	2	1	2
5	5	5	5	5	5	5	5	5	1	1	1	1	1	1	1	5	5	5	5	2	3	5	3	3	2	4	3
5	5	5	4	5	5	4	2	1	1	2	2	1	1	1	1	5	5	5	5	2	2	4	3	3	1	4	3
5	5	5	4	4	4	2	1	2	1	1	1	1	1	2	2	5	5	5	5	2	1	4	3	3	2	4	4
4	5	4	4	5	5	4	4	4	1	2	2	2	2	2	2	5	5	5	5	1	2	4	3	3	2	1	3
5	5	5	3	2	1	1	1	3	1	5	1	1	1	2	2	5	5	5	5	2	2	3	3	3	2	4	3
5	4	4	5	5	3	4	1	5	1	1	1	1	1	4	3	5	5	5	5	2	2	1	3	3	2	1	2
5	5	5	5	5	5	5	5	5	1	1	1	1	1	2	2	5	5	5	5	1	2	4	3	3	1	4	4
5	5	1	5	5	5	1	1	5	1	5	1	1	1	1	1	5	5	5	5	1	1	3	3	3	2	2	2
5	5	5	5	4	5	5	4	4	1	1	1	1	1	1	1	4	5	5	5	1	2	5	3	3	2	4	4
5	5	5	5	4	5	5	4	4	1	1	1	1	1	1	1	4	4	4	5	1	1	2	3	1	1	4	1
5	5	5	4	4	4	3	1	1	2	1	2	2	2	1	1	5	5	5	5	1	2	5	3	3	1	4	5
5	5	5	5	5	4	5	1	2	1	1	1	1	1	1	1	5	5	5	5	2	2	4	3	3	1	4	2
5	4	5	5	2	1	1	1	1	1	2	1	1	5	1	1	5	5	5	5	1	2	6	3	3	2	4	2
5	5	5	5	5	5	4	5	5	1	1	1	1	1	2	2	5	5	5	5	1	2	3	3	3	2	4	3
5	4	5	5	4	5	4	1	5	1	1	1	1	1	2	2	5	5	5	5	2	2	4	3	8	2	1	1
5	5	5	5	4	4	3	5	2	1	1	1	1	1	1	1	4	5	4	4	2	2	3	3	5	2	4	2
5	5	4	5	5	5	5	5	5	1	3	1	1	1	2	2	5	5	5	5	2	2	4	3	8	2	4	1
5	5	5	5	5	5	5	5	5	1	3	1	1	1	1	2	5	5	5	5	1	1	2	3	5	2	4	3
5	4	5	5	4	4	5	3	4	1	1	1	1	1	1	1	5	5	5	5	2	2	5	3	3	2	4	1
5	3	5	5	3	5	5	5	5	2	2	2	3	2	3	3	5	5	5	5	2	1	3	3	5	2	1	3
5	5	5	5	5	3	5	3	4	1	5	1	1	1	1	1	5	5	5	5	2	1	2	3	1	2	2	1
5	5	5	5	5	5	5	3	3	1	1	1	1	4	1	1	5	5	5	5	2	3	6	3	6	2	4	3
4	1	2	4	1	1	1	4	3	1	1	1	1	1	1	1	4	4	3	5	2	2	3	3	3	2	4	3
5	5	5	3	2	3	3	3	4	1	1	1	2	1	1	1	5	5	5	5	2	2	5	3	8	2	2	2
5	5	5	4	4	3	3	4	3	1	1	5	1	1	1	2	5	5	5	5	2	2	5	3	8	2	2	2
5	5	5	5	5	5	5	3	3	1	1	1	1	1	1	1	5	5	5	5	2	1	3	3	4	2	4	2
4	5	4	4	4	4	4	4	4	1	1	1	1	1	1	1	5	5	5	5	2	1	3	3	4	2	1	2
1	4	4	4	4	4	4	3	3	1	1	4	1	1	1	3	5	5	5	5	1	1	4	3	4	2	4	2
4	4	4	4	4	4	4	4	4	1	1	1	1	1	1	1	5	5	5	5	1	2	6	3	4	2	4	3
5	5	5	1	1	1	1	1	1	4	1	1	1	3	1	1	5	5	5	5	1	2	4	3	4	1	4	2
4	4	5	5	5	5	5	1	1	5	5	1	1	1	1	2	5	5	5	5	1	2	5	3	8	3	4	3
5	5	2	5	5	1	1	1	2	1	1	1	1	1	1	3	5	5	5	5	2	1	4	3	5	1	4	2
2	1	4	1	1	1	1	1	3	1	1	1	1	1	1	1	4	5	5	5	2	2	3	3	5	2	4	4
5	5	5	5	3	3	1	1	1	1	1	1	1	5	1	1	5	5	5	5	1	3	5	3	8	2	4	2
4	5	5	5	4	2	1	1	1	1	1	1	1	1	1	1	4	5	5	5	1	2	6	3	6	1	4	3
1	2	1	1	1	1	5	1	1	1	4	1	1	1	1	1	5	5	5	5	1	3	6	3	6	3	4	4
3	1	1	1	1	1	4	1	1	1	4	4	1	1	1	1	5	5	5	5	1	1	6	3	5	3	4	2
5	5	5	5	4	5	3	2	4	1	4	5	5	5	2	2	5	5	5	5	1	1	2	3	4	1	4	2
4	5	5	5	5	4	4	2	5	1	1	1	1	1	5	1	5	5	5	5	1	2	6	3	6	2	4	3
4	5	5	5	4	5	5	5	5	1	4	5	3	5	1	1	5	5	5	5	1	2	2	3	4	2	4	3
5	5	5	5	4	3	1	1	1	1	1	1	1	1	1	1	5	5	5	5	2	1	3	3	5	2	4	3
5	4	5	3	4	2	1	1	4	1	3	4	5	5	2	2	4	5	5	5	1	2	6	3	6	2	4	3
1	1	1	1	1	2	1	1	1	1	1	4	1	4	1	1	3	2	2	4	1	2	6	3	6	1	1	4
5	5	4	4	5	5	1	4	1	1	1	1	1	5	1	1	5	5	1	5	2	2	5	3	4	1	4	3
1	5	4	5	1	4	5	5	4	1	1	1	1	1	1	1	5	5	4	5	2	2	4	3	7	2	4	1
3	5	5	4	4	4	1	5	4	1	1	1	1	1	1	1	5	5	5	5	2	1	3	3	3	2	4	4
4	5	5	5	2	1	1	2	4	1	1	1	1	1	1	1	5	5	5	5	1	2	6	3	3	2	4	3
5	5	5	4	5	1	5	1	3	3	1	4	1	1	1	1	5	5	5	5	2	1	4	3	4	2	4	3
4	5	2	5	5	5	5	5	4	1	4	4	4	3	2	3	5	5	5	5	1	2	6	3	7	2	4	2
5	5	5	5	5	5	5	4	2	1	4	1	1	1	1	1	5	5	5	5	1	2	5	3	5	2	4	4
2	5	1	1	1	1	1	4	5	1	2	2	1	1	1	1	5	5	1	5	2	1	4	3	8	1	4	3
3	5	1	5	5	5	5	5	5	1	1	1	1	2	1	1	5	5	5	5	2	2	6	3	4	2	4	2
4	5	1	5	5	5	5	5	5	1	5	1	1	1	1	1	5	5	5	5	2	1	4	3	7	2	3	2
5	4	5	2	1	1	2	4	1	1	1	1	1	1	1	3	4	5	5	5	1	2	5	3	8	1	4	3
5	5	5	5	4	4	3	4	1	4	1	1	1	5	1	1	5	5	5	5	1	2	6	3	4	2	4	4
5	4	5	5	4	1	1	1	1	1	1	1	1	1	1	1	5	5	1	5	1	2	4	3	4	1	4	3
5	5	5	5	1	1	1	1	1	4	1	1	1	3	1	1	5	5	5	5	2	2	3	3	4	2	2	2
5	5	5	5	4	4	4	3	1	1	1	1	1	1	1	1	5	5	5	5	2	2	4	3	4	2	4	3
5	5	5	5	3	2	1	5	5	1	4	3	5	4	1	1	5	5	5	5	1	1	4	3	5	3	4	3
1	4	4	4	4	4	4	4	4	1	1	1	1	1	1	1	3	4	4	4	1	2	4	3	3	2	1	4
5	5	5	5	1	5	5	5	5	1	5	1	5	3	2	2	5	5	5	5	2	1	2	3	4	2	2	2
5	5	5	5	4	4	4	4	4	1	2	1	1	1	4	4	5	5	5	5	1	1	2	3	8	4	4	3
5	4	5	5	5	4	4	4	4	3	3	3	5	5	1	1	5	5	5	5	2	1	2	3	1	2	2	3
5	5	5	5	5	5	5	4	4	1	1	1	1	2	2	2	4	5	5	4	1	3	2	3	4	4	1	1
5	4	5	5	5	4	4	4	4	1	1	1	1	3	1	1	5	4	5	3	2	1	4	3	8	2	2	2
4	3	5	5	3	3	3	3	4	1	1	2	2	1	1	2	5	1	5	5	1	1	2	3	7	5	2	1
5	5	5	5	4	4	4	3	4	1	1	1	2	1	1	1	4	5	5	5	2	1	1	3	7	3	1	1
4	4	4	5	5	5	5	4	3	5	1	1	2	1	1	1	3	5	5	4	2	1	1	3	1	3	2	1
5	4	5	5	5	4	4	4	4	1	3	1	1	1	1	1	5	5	5	5	2	1	1	3	1	2	1	1
4	3	5	5	3	3	3	3	4	1	4	5	1	2	1	1	5	1	5	5	2	1	1	3	1	2	1	1
5	3	3	3	2	2	2	2	2	1	1	1	1	1	1	1	5	5	5	5	2	1	2	3	4	2	4	2
4	4	4	4	4	4	4	4	4	1	3	1	1	4	1	1	5	5	5	5	1	1	2	3	1	4	2	3
5	5	3	1	1	1	3	3	2	4	1	2	4	4	1	1	5	5	5	5	1	1	3	3	4	1	2	1
4	4	4	5	5	5	5	4	4	1	3	3	1	1	1	1	5	5	5	5	2	3	3	3	1	1	1	2
5	5	5	5	5	5	5	3	3	1	4	3	1	1	1	1	5	5	5	5	1	2	3	3	5	1	2	2
5	5	4	3	3	2	3	2	2	1	3	1	1	1	1	1	5	5	5	5	1	1	2	3	1	4	4	5
4	5	5	5	5	1	5	5	2	1	1	1	1	1	2	2	5	5	5	5	2	1	2	3	1	2	1	2
5	5	5	5	5	5	5	5	5	1	1	1	1	1	1	1	5	5	5	5	2	3	5	3	3	2	4	3
5	5	5	4	5	5	4	2	1	1	2	2	1	1	1	1	5	5	5	5	2	2	4	3	3	1	4	3
5	5	5	4	4	3	4	4	3	2	5	3	2	2	3	2	5	5	5	5	1	2	4	3	4	4	2	3
5	5	4	4	3	3	4	4	3	1	5	3	3	3	3	2	5	5	5	5	2	1	3	3	4	3	2	3
5	5	5	5	4	4	5	4	4	2	5	3	3	3	2	2	5	5	5	5	2	1	2	3	1	2	1	1
5	5	5	4	4	4	4	4	3	2	5	3	3	3	3	3	5	5	5	5	1	1	2	3	1	2	1	1
5	5	5	5	4	3	5	4	4	2	5	1	1	1	2	2	5	5	5	5	1	1	2	3	1	2	1	1
2	4	1	5	5	3	3	4	3	1	4	1	1	1	2	1	4	4	4	4	2	1	3	3	4	2	3	2
5	5	5	5	3	3	5	2	4	1	5	1	1	1	2	2	5	5	5	5	1	2	3	3	5	2	3	2
5	5	5	5	4	2	4	4	3	1	5	1	1	1	2	1	5	5	5	5	1	1	2	3	1	2	2	1
5	5	5	5	4	3	4	4	4	5	2	2	2	5	2	1	5	4	4	4	2	2	4	3	4	2	2	2
4	4	4	4	3	3	4	3	1	5	2	1	1	5	1	1	4	4	4	4	1	1	2	3	1	4	1	1
5	5	5	5	5	2	2	2	3	1	5	1	1	1	3	1	4	5	5	5	2	3	3	3	4	4	1	2
5	5	5	5	5	3	4	3	4	1	1	1	1	1	2	1	5	5	5	5	1	1	3	3	4	3	2	2
5	5	5	5	5	2	3	3	3	1	1	1	1	1	3	2	4	4	4	4	2	2	5	3	6	4	4	1
4	4	4	4	4	4	3	3	4	2	1	4	1	1	1	1	5	5	5	5	2	3	1	3	1	2	2	1
5	5	5	5	5	5	5	5	5	2	2	2	2	2	5	2	5	5	5	5	2	1	1	3	1	1	2	2
5	5	5	5	5	5	5	5	5	2	2	2	2	2	5	2	5	5	5	5	1	1	2	3	1	1	3	2
5	5	5	5	5	5	5	5	5	2	2	2	2	2	2	1	5	5	5	5	2	1	2	3	1	2	3	2
5	5	5	5	5	4	5	4	3	1	1	1	1	1	3	2	5	5	5	5	1	1	2	3	1	2	3	1
5	5	5	5	5	4	5	3	4	1	2	1	1	5	2	1	5	5	5	5	2	1	2	3	1	2	2	1
5	5	5	5	5	3	5	3	3	1	1	1	1	1	1	1	4	4	4	4	2	1	2	3	1	2	1	1
5	5	5	4	4	4	4	4	3	1	3	1	1	1	1	1	4	4	5	5	2	2	4	3	8	4	4	4
4	4	4	4	3	2	5	5	2	1	3	1	1	1	1	1	4	4	5	5	1	2	4	3	8	4	1	5
5	5	5	5	5	2	3	2	4	1	5	1	1	5	1	1	5	5	5	5	2	1	4	3	5	2	4	2
5	5	5	5	5	2	3	2	3	1	5	1	1	5	1	1	4	5	5	4	2	1	2	3	1	2	2	1
4	4	4	4	3	2	5	5	2	1	3	1	1	1	2	1	5	5	5	5	2	3	4	3	4	2	4	1
5	5	5	5	5	2	3	2	3	1	4	1	1	1	1	1	3	5	5	5	2	1	2	3	4	4	1	3
4	4	4	5	5	5	5	4	4	1	3	1	1	1	1	1	3	5	5	5	2	1	2	3	8	2	4	1
3	5	5	4	4	4	1	5	4	1	4	2	1	1	3	2	5	5	5	5	1	1	4	3	5	1	4	2
5	5	5	5	5	3	5	3	3	1	3	2	2	3	1	1	5	5	5	5	1	2	6	3	5	1	4	3
5	5	4	5	4	3	3	4	1	1	1	1	1	1	1	1	5	5	5	5	1	2	3	3	4	2	1	1
4	4	4	4	3	3	4	3	1	5	2	1	1	5	1	1	4	4	4	4	2	1	3	3	3	2	4	2
4	4	5	5	3	4	4	3	2	5	2	2	2	5	2	1	5	5	5	5	1	1	3	3	5	1	4	2
5	5	5	5	5	4	4	4	4	1	5	1	1	1	3	1	5	5	5	5	2	2	5	3	4	4	4	1
3	5	1	5	5	5	5	5	5	1	1	1	1	2	1	1	5	5	5	5	2	3	6	3	4	4	4	2
5	4	5	5	4	1	1	1	1	1	1	1	1	1	1	1	2	4	5	5	2	1	3	3	3	2	3	3
5	4	5	5	4	4	5	3	4	1	1	1	1	1	1	1	5	5	5	5	2	2	5	3	3	2	4	1
5	3	5	5	3	5	5	5	5	2	2	2	3	2	3	3	5	5	5	5	2	1	3	3	5	2	1	3
5	5	5	5	5	3	5	3	4	1	5	1	1	1	1	1	5	5	5	5	2	1	2	3	1	2	2	1
5	5	5	5	5	4	5	3	4	1	2	1	1	5	2	1	5	5	5	5	2	1	2	3	1	2	2	1
5	5	5	5	5	3	5	3	3	1	1	1	1	1	1	1	4	4	4	4	2	1	2	3	1	2	1	1
5	4	5	5	5	4	4	2	2	2	3	1	1	1	4	3	5	5	5	5	1	1	2	3	1	1	4	1
5	5	4	4	4	4	5	5	2	2	5	2	2	2	4	2	5	5	5	5	2	1	1	3	1	2	3	1
5	4	4	5	2	2	5	5	2	2	2	2	2	2	3	2	5	5	5	5	2	1	1	3	1	2	3	1
5	5	5	5	5	5	5	5	5	2	2	2	2	2	1	1	5	5	5	5	2	1	1	3	1	2	2	1
5	5	4	4	4	4	4	4	4	2	2	1	1	1	2	2	5	5	5	5	1	1	1	3	1	3	3	2
5	5	5	5	5	5	5	5	5	2	2	2	2	2	1	1	5	5	5	5	2	1	1	3	1	1	2	2
4	4	4	4	4	4	4	4	4	2	2	2	2	2	1	1	5	5	5	5	2	2	4	3	4	2	3	4
4	5	1	5	5	5	5	5	5	1	5	1	1	1	1	1	5	5	5	5	1	1	1	3	1	2	2	2
4	3	5	5	3	3	3	3	4	1	1	1	1	1	1	1	5	5	5	5	1	1	1	3	1	2	2	1
5	5	5	5	4	4	3	4	1	4	1	1	1	5	1	1	5	5	5	5	1	1	3	3	4	1	2	2
5	5	5	5	1	1	1	1	1	3	4	5	5	5	3	3	4	5	5	5	1	1	1	3	1	1	2	2
5	5	5	5	1	1	1	1	1	4	1	1	1	3	1	1	4	5	5	5	2	2	2	3	8	2	4	2
5	5	5	5	3	2	1	5	5	1	4	3	5	4	1	1	5	5	5	5	2	1	2	3	4	2	1	2
5	5	3	5	4	3	3	4	3	1	2	1	1	1	1	1	4	5	5	5	1	1	1	3	1	2	2	1
5	3	5	5	3	5	5	5	5	2	2	2	3	2	3	3	5	5	5	5	2	2	4	3	4	2	3	3
5	5	5	5	5	3	4	3	3	1	1	1	2	2	2	2	4	5	5	4	1	3	2	3	4	4	1	1
5	4	5	5	4	3	4	4	4	1	1	1	1	3	1	2	5	4	5	3	2	1	4	3	8	2	2	2
4	3	5	5	3	3	3	3	4	1	1	2	2	1	3	2	5	1	5	5	1	1	2	3	7	5	2	1
5	5	5	5	4	4	4	3	4	1	1	1	2	1	1	1	4	5	5	5	2	1	1	3	7	3	1	1
4	4	4	5	4	5	5	4	3	5	1	1	2	1	2	1	3	5	5	4	2	1	1	3	1	3	2	1
5	4	5	5	5	2	4	4	4	1	3	1	1	1	1	2	5	5	5	5	2	1	1	3	1	2	1	1
4	4	5	5	3	3	3	3	4	1	4	5	1	2	1	1	5	2	5	5	2	1	1	3	1	2	1	1
5	3	3	3	2	2	2	2	2	1	1	1	1	1	1	1	5	5	5	5	2	1	2	3	4	2	4	2
2	2	2	2	1	2	1	1	1	1	1	1	1	2	1	3	1	1	2	1	1	1	1	3	1	2	1	1
5	5	5	4	4	4	4	4	4	1	5	4	4	1	2	2	5	5	5	5	1	2	3	3	4	2	2	2
4	4	5	4	3	3	3	4	3	1	5	4	4	1	2	2	5	4	4	4	1	3	3	3	4	2	2	2
5	5	5	4	4	4	4	4	4	1	5	4	4	1	2	2	5	5	5	5	1	3	3	3	4	2	2	2
5	5	5	5	3	3	2	1	2	1	1	2	1	4	1	2	5	5	5	5	1	3	5	3	8	2	4	2
4	4	4	5	3	2	1	1	1	1	1	1	1	1	1	1	4	5	5	5	1	2	6	3	6	1	4	4
1	2	1	1	2	2	5	1	1	1	4	1	1	2	1	1	5	5	5	5	1	3	6	3	6	3	4	4
3	1	1	1	1	1	4	1	1	1	4	4	1	1	1	1	5	5	5	5	1	1	6	3	5	3	4	2
5	3	5	5	3	5	5	5	5	2	2	2	3	2	3	3	5	5	5	5	2	2	4	3	4	1	1	3
5	4	3	3	3	4	5	5	5	1	1	1	1	1	1	5	5	5	5	5	1	2	5	3	8	1	4	4
5	2	5	2	5	5	5	1	5	5	5	4	5	5	1	1	4	3	3	4	2	1	2	2	1	2	1	1
5	5	4	5	5	3	2	3	3	1	1	1	1	1	2	2	5	5	5	5	2	2	6	2	6	2	4	1
4	5	4	5	5	4	4	3	3	1	1	1	1	1	2	1	5	5	5	5	2	2	5	2	3	2	4	4
5	5	5	5	4	5	5	1	1	1	1	1	1	1	4	1	5	5	5	5	1	1	1	2	3	2	2	1
4	5	4	5	5	5	1	5	3	1	1	5	5	3	1	1	4	4	4	5	2	1	2	2	8	2	2	2
3	5	5	4	2	4	1	4	4	1	2	2	2	1	1	1	5	5	5	4	1	2	5	2	3	1	4	4
4	5	3	4	2	2	4	4	2	2	2	1	4	4	2	1	5	5	5	5	2	2	5	2	7	1	2	1
5	5	5	5	5	5	5	2	1	1	1	1	1	5	1	1	5	5	5	5	2	1	3	2	3	2	4	2
5	5	5	5	2	1	1	2	1	1	1	1	1	5	1	1	5	5	5	5	2	2	3	2	3	2	4	5
5	5	5	4	5	2	4	2	2	1	1	2	2	1	2	1	5	5	5	5	2	2	4	2	3	2	4	2
3	1	2	5	3	3	5	3	2	4	5	5	1	4	1	1	4	3	3	3	1	1	1	2	1	2	4	1
5	5	3	5	4	3	3	4	3	1	2	1	1	1	1	1	4	5	5	5	1	1	6	2	3	1	4	1
4	5	4	3	2	2	2	3	3	1	2	1	2	1	2	1	4	5	5	5	2	2	5	2	3	1	1	1
4	5	5	4	5	3	4	5	4	1	1	1	1	1	1	1	5	5	5	5	2	2	6	2	7	1	4	1
5	5	5	5	2	1	1	2	2	1	1	1	1	1	1	1	5	5	5	5	2	2	5	2	5	1	4	1
5	5	4	4	4	5	2	2	2	1	1	1	1	1	2	1	5	5	5	5	1	1	2	2	4	2	2	1
4	5	1	3	2	1	1	5	2	1	1	3	1	1	1	5	5	5	5	5	1	2	5	2	8	2	4	2
5	5	3	5	4	5	5	1	3	1	1	1	1	1	1	1	4	5	5	5	1	2	6	2	4	1	4	2
1	5	3	4	4	1	1	1	4	1	1	1	1	1	1	1	4	5	5	5	1	2	4	2	4	1	4	2
2	2	1	2	1	1	3	1	2	1	1	1	1	1	1	1	4	5	5	5	1	2	6	2	6	1	4	1
5	5	4	5	5	4	4	1	1	1	1	4	5	4	4	3	5	5	5	5	2	2	6	2	5	1	4	2
4	4	4	4	4	3	2	2	3	1	1	1	1	1	1	1	5	5	1	5	1	3	6	2	6	1	4	1
2	4	5	4	1	3	5	5	4	1	5	1	1	1	3	5	5	5	5	5	2	2	4	2	4	2	4	2
5	5	5	5	4	5	1	5	4	1	1	1	2	2	4	1	5	5	5	5	2	2	5	2	8	2	4	1
5	5	5	4	5	5	5	4	5	3	2	1	1	5	5	1	5	5	5	5	1	2	6	2	5	2	4	1
4	3	5	5	3	3	3	3	4	1	1	1	1	1	1	1	5	5	5	5	1	2	4	2	3	1	4	2
5	5	5	5	1	1	1	1	1	3	4	5	5	5	3	3	5	5	5	5	2	1	2	2	5	4	4	3
5	5	5	5	5	1	5	5	5	5	5	1	1	1	1	1	5	5	5	5	1	2	6	2	6	2	4	3
5	5	5	5	5	5	4	5	5	1	2	1	1	1	1	1	5	5	5	5	1	1	3	2	4	2	1	2
5	5	4	5	5	4	3	3	3	1	1	1	2	2	3	2	5	5	5	5	2	1	5	2	7	2	1	1
5	5	5	5	4	4	4	3	4	1	1	1	1	3	1	1	5	3	5	3	2	2	6	2	3	2	2	1
5	5	5	5	1	1	1	1	1	2	3	3	1	2	1	1	5	4	5	5	2	2	5	2	8	2	1	1
5	5	4	5	5	3	2	3	3	1	1	1	1	1	2	2	5	5	5	5	2	2	6	2	6	2	4	1
5	5	4	5	5	4	3	3	3	1	1	1	2	2	3	2	5	5	5	5	2	1	5	2	7	2	1	1
5	5	5	5	5	4	5	5	5	4	5	3	3	3	3	3	5	5	5	5	1	2	4	2	4	2	1	3
5	5	4	4	4	5	4	4	3	5	3	3	2	5	2	1	5	5	5	5	2	2	4	2	8	2	2	3
5	5	4	4	4	5	4	4	3	5	5	3	3	3	2	2	5	5	5	5	2	1	3	2	8	3	1	2
5	5	5	5	4	4	4	4	4	2	5	3	3	3	2	2	5	5	5	5	2	3	3	2	3	4	2	2
5	5	5	4	4	4	4	4	3	2	3	3	3	5	3	3	5	5	5	5	1	3	5	2	4	4	3	2
5	5	5	5	5	5	5	5	5	1	5	1	1	1	1	4	5	5	4	5	1	1	5	2	1	1	3	2
5	5	5	5	4	4	5	5	4	1	5	1	1	1	2	3	5	5	5	5	2	1	3	2	8	4	2	1
5	5	4	5	4	3	3	4	1	1	1	1	1	1	1	1	5	5	5	5	2	2	6	2	6	1	4	1
5	5	5	5	5	3	4	3	3	1	1	5	1	1	1	1	5	5	5	5	2	2	4	2	8	4	2	2
5	5	5	5	5	4	4	4	4	1	5	1	1	1	3	1	4	4	4	4	1	1	2	2	8	3	2	1
4	4	4	4	4	4	5	3	4	1	4	1	1	1	2	2	4	4	4	4	1	3	3	2	8	2	3	2
4	4	4	4	4	4	4	4	4	1	4	1	1	1	1	1	4	4	4	4	2	3	3	2	8	4	1	1
5	5	5	5	4	4	4	4	3	2	2	2	1	1	3	3	5	5	5	5	2	1	4	2	7	2	2	1
4	4	4	4	4	4	3	3	4	2	3	3	2	2	2	2	5	5	5	5	2	2	4	2	7	2	3	2
5	5	5	5	5	5	5	5	5	1	1	1	2	2	2	2	5	5	5	5	2	2	4	2	7	4	2	1
5	5	5	5	5	4	5	4	4	2	2	2	2	1	1	1	5	5	5	5	1	2	4	2	3	4	2	2
5	5	5	5	5	2	3	2	3	1	5	1	1	1	2	2	5	5	5	5	2	1	3	2	8	1	2	1
5	5	5	5	5	2	3	2	4	1	4	1	1	1	1	1	5	5	5	5	1	1	3	2	8	3	2	1
5	5	5	5	5	3	3	3	4	1	4	1	1	1	2	1	5	5	5	5	2	1	3	2	8	2	1	1
4	4	4	4	4	4	2	3	2	4	1	1	1	4	2	1	4	4	4	4	1	2	4	2	3	2	4	2
5	5	5	5	5	3	3	3	4	1	4	1	1	1	3	2	5	5	5	5	2	3	3	2	8	4	2	1
5	5	5	5	5	2	5	5	2	2	2	2	2	2	2	2	5	5	5	5	2	3	1	2	8	1	4	2
4	4	4	4	3	2	5	5	2	2	1	2	2	2	1	1	5	5	5	5	1	1	2	2	1	2	2	2
4	4	4	4	4	3	3	3	4	1	4	1	1	4	1	1	5	4	4	4	2	2	5	2	6	2	4	2
5	5	5	5	5	5	3	4	3	1	1	4	1	1	3	1	5	5	5	5	2	3	3	2	8	4	2	2
5	5	5	5	5	4	4	4	1	1	4	1	1	1	1	1	4	5	5	5	2	3	4	2	3	2	4	3
5	5	5	5	5	2	5	5	5	1	4	1	1	1	2	1	5	5	5	5	2	3	4	2	4	3	4	2
5	5	5	5	5	2	2	2	3	1	4	1	1	1	2	1	5	5	5	5	2	1	1	2	1	2	4	1
4	4	4	5	5	5	5	4	4	2	4	1	1	1	1	1	5	5	5	5	2	2	3	2	7	2	4	1
5	5	5	4	4	4	4	4	3	1	3	1	1	1	1	1	2	3	4	4	2	1	1	2	1	2	1	1
2	4	1	5	5	3	3	4	3	1	4	1	1	1	1	1	5	5	5	5	1	2	3	2	5	2	2	1
5	5	5	5	4	3	4	4	4	1	3	1	1	1	2	1	5	5	5	5	1	1	1	2	1	2	4	3
5	5	5	5	5	3	4	3	3	1	1	5	1	1	1	1	5	5	5	5	2	1	5	2	3	2	4	1
5	5	5	5	5	3	4	3	4	1	1	1	1	1	2	1	5	5	5	5	2	3	3	2	3	2	4	3
5	5	5	5	5	2	3	3	3	1	1	1	1	1	3	2	5	5	5	5	2	1	4	2	3	2	4	3
4	4	4	4	4	4	3	3	4	2	1	4	1	1	1	1	5	5	5	5	2	1	4	2	3	2	4	2
3	4	4	4	4	4	5	3	4	1	4	1	1	1	2	2	5	5	4	5	1	1	3	2	8	1	4	2
2	5	1	1	1	1	1	4	5	1	2	2	1	1	1	1	5	5	5	5	1	2	3	2	5	2	3	1
4	5	1	5	5	5	5	5	5	1	5	1	1	1	1	1	5	5	5	5	2	1	4	2	4	1	1	2
4	3	5	5	3	3	3	3	4	1	1	1	1	1	1	1	5	5	5	5	1	1	2	2	3	2	4	2
5	4	5	2	1	1	2	4	1	1	1	1	1	1	1	3	5	5	5	5	1	2	4	2	3	1	4	3
5	5	5	5	4	4	3	4	1	4	1	1	1	5	1	1	5	5	5	5	2	3	6	2	6	1	4	1
5	5	5	5	1	1	1	1	1	3	4	5	5	5	3	3	4	5	5	5	2	1	3	2	3	3	4	2
5	5	5	5	1	1	1	1	1	4	1	1	1	3	1	1	4	5	5	5	2	3	6	2	8	1	4	1
5	5	5	5	4	4	4	3	1	1	1	1	1	1	1	1	5	5	5	5	2	3	6	2	8	2	4	2
5	5	3	5	4	3	3	4	3	1	2	1	1	1	1	1	4	5	5	5	1	1	6	2	3	1	4	1
4	5	4	3	2	2	2	3	3	1	2	1	2	1	2	1	4	5	5	5	2	2	5	2	3	1	1	1
4	5	5	4	5	3	4	5	4	1	1	1	1	1	1	1	5	5	5	5	2	2	6	2	7	1	4	1
5	5	5	5	2	1	1	2	2	1	1	1	1	1	1	1	5	5	5	5	2	2	5	2	5	1	4	1
5	5	5	5	5	2	3	2	3	1	5	1	1	1	2	2	5	5	5	5	2	1	3	2	8	1	2	1
5	5	5	5	5	2	3	2	4	1	4	1	1	1	1	1	5	5	5	5	1	1	3	2	8	3	2	1
5	5	5	5	5	3	3	3	4	1	4	1	1	1	2	1	5	5	5	5	2	1	3	2	8	2	1	1
4	4	4	4	4	4	2	3	2	4	1	1	1	4	2	1	4	4	4	4	1	2	4	2	3	2	4	2
5	5	5	5	5	3	3	3	4	1	4	1	1	1	3	2	5	5	5	5	2	3	3	2	8	4	2	1
4	4	4	5	2	3	3	4	2	2	2	2	2	2	2	1	5	5	5	5	1	2	5	2	4	1	1	3
5	5	5	5	2	5	5	5	5	2	2	2	2	2	3	2	5	5	5	5	1	1	4	2	4	1	3	3
5	5	2	5	2	5	5	5	5	2	2	2	2	2	1	2	5	5	5	5	1	1	4	2	6	2	3	2
5	5	5	5	4	4	5	5	5	2	2	2	2	5	2	2	5	5	5	5	1	1	6	2	6	1	3	2
5	5	5	5	2	1	1	2	2	1	1	1	1	1	1	1	5	5	5	5	2	2	5	2	5	1	4	1
5	5	5	5	5	5	5	5	5	2	2	2	2	2	2	2	5	5	5	5	2	1	3	2	4	1	2	3
5	5	5	5	5	5	5	5	5	2	5	5	2	5	2	1	5	5	5	5	2	1	3	2	4	2	3	3
5	5	5	5	5	2	2	5	5	2	2	2	2	2	3	2	5	5	5	5	2	2	6	2	6	2	1	3
5	5	5	5	5	5	5	5	5	2	2	2	2	2	3	2	5	5	5	5	2	2	4	2	5	2	3	3
5	5	5	5	2	2	5	2	2	2	2	2	2	2	1	1	5	5	5	5	1	3	6	2	6	1	4	2
5	5	5	5	5	2	5	5	5	2	2	2	2	2	1	1	5	5	5	5	1	2	6	2	8	2	1	3
5	5	5	5	5	2	5	5	5	2	2	2	2	2	1	1	5	5	5	5	2	1	4	2	4	2	3	3
5	5	5	5	4	2	4	4	4	2	2	2	2	2	1	1	5	5	5	5	2	2	4	2	4	2	3	2
5	5	5	5	5	5	5	5	5	2	2	1	1	1	2	1	5	5	5	5	2	2	5	2	7	2	3	1
5	5	5	5	5	5	5	5	5	1	1	1	1	1	1	1	5	5	5	5	2	1	4	2	7	1	2	2
5	5	5	5	5	5	5	5	4	2	2	2	2	2	2	2	5	5	5	5	2	2	4	2	5	2	3	3
5	5	5	5	5	5	5	5	5	2	2	2	2	1	1	1	5	5	5	5	2	2	5	2	4	2	3	3
4	4	4	4	4	4	4	4	4	2	2	2	1	1	1	1	5	5	5	5	2	2	3	2	4	2	2	2
5	5	5	5	5	5	5	5	5	1	1	1	2	2	2	1	5	5	5	5	2	1	4	2	4	2	3	2
5	5	5	5	5	5	5	5	5	2	2	2	2	2	2	1	5	5	5	5	1	1	3	2	4	1	3	3
5	5	5	5	5	5	5	5	5	1	1	1	1	1	2	1	5	5	5	5	2	2	4	2	4	2	3	3
5	5	5	5	5	5	5	5	4	2	2	2	2	1	2	1	5	5	5	5	2	2	3	2	4	2	3	2
5	5	5	5	5	5	5	5	5	2	2	2	2	1	3	2	5	5	5	5	2	1	2	2	4	1	3	3
4	4	4	4	4	4	4	4	4	1	1	1	1	2	2	1	5	5	5	5	2	2	4	2	4	2	2	2
5	5	5	5	5	5	5	5	5	2	2	2	2	2	1	1	5	5	5	5	2	2	4	2	4	2	3	2
4	3	5	5	3	3	3	3	4	2	2	2	2	2	2	2	5	5	5	5	1	2	4	2	3	3	3	3
5	4	5	2	1	1	2	4	1	1	1	1	1	1	1	3	5	5	5	5	2	1	3	2	4	2	2	3
5	4	5	5	4	1	1	1	1	1	1	1	1	1	1	1	2	4	5	5	2	2	3	2	8	2	3	3
5	5	5	5	4	4	4	3	1	1	1	1	1	1	1	1	5	5	5	5	2	2	4	2	3	2	4	3
5	4	5	5	4	4	5	3	4	1	1	1	1	1	1	1	5	5	5	5	1	2	5	2	6	2	3	2
5	5	5	5	5	3	5	3	4	1	5	1	1	1	1	1	5	5	5	5	1	2	5	2	4	2	3	3
5	5	5	5	2	4	2	3	2	1	1	1	1	2	1	1	5	3	5	3	2	2	6	2	3	2	2	1
5	5	4	5	1	1	1	1	1	2	3	3	1	2	1	1	4	4	5	5	2	2	5	2	8	2	1	1
3	5	3	4	3	4	4	4	4	3	3	3	3	3	3	5	5	5	5	1	1	2	5	2	5	2	4	4
1	4	4	4	4	1	2	1	4	1	1	1	1	2	1	1	4	5	5	5	1	2	4	2	4	1	4	2
2	2	2	2	1	1	3	1	2	1	1	1	1	1	1	1	4	4	4	4	1	2	6	2	6	1	4	1
5	4	5	5	4	4	5	3	4	1	1	1	1	1	1	1	5	5	5	5	1	2	5	2	6	2	3	4
5	4	4	5	5	4	2	1	2	1	1	1	1	1	2	2	5	5	5	5	2	3	6	1	3	2	4	4
5	5	4	3	3	2	2	1	1	1	1	1	1	1	2	1	5	4	5	5	1	2	6	1	3	1	4	4
5	5	4	3	3	2	2	1	1	1	1	1	1	1	2	1	5	4	5	5	1	2	6	1	3	1	4	4
5	5	5	5	5	4	5	4	3	2	5	3	3	3	3	2	5	5	5	5	2	3	5	1	8	2	4	1
4	4	5	5	3	4	4	3	2	5	2	2	2	5	2	1	4	4	4	4	1	2	5	1	6	2	4	1
5	5	5	5	5	4	4	4	1	4	1	1	1	5	2	1	5	5	5	5	2	2	5	1	8	2	1	1
5	5	5	5	5	2	2	2	3	1	5	1	1	1	3	1	5	5	5	5	2	3	4	1	8	1	4	1
4	5	4	3	2	2	2	3	3	1	2	1	2	1	2	1	4	5	5	5	2	1	5	1	3	2	3	2
4	5	4	3	2	2	2	3	3	1	2	1	2	1	2	1	4	4	4	4	2	1	5	1	3	2	2	4
5	4	4	4	4	3	4	2	3	1	1	2	2	1	2	2	5	5	5	5	1	2	5	2	6	2	3	3
5	4	4	5	5	3	2	2	3	1	1	1	1	1	1	1	5	5	5	5	2	3	6	1	3	2	4	3
4	5	5	4	5	3	3	5	5	1	1	1	1	1	1	1	5	5	5	5	2	2	6	2	7	1	4	1
5	5	5	5	2	2	1	2	3	1	1	1	1	1	1	1	5	5	5	5	2	2	5	2	5	1	4	1
5	5	5	5	5	3	5	3	3	1	2	1	1	4	2	1	5	5	5	5	2	1	2	3	1	2	2	4
4	5	4	5	5	2	3	2	4	1	5	1	1	1	2	2	5	5	5	5	2	1	3	2	8	1	2	1
5	5	5	5	5	2	3	2	3	1	4	1	1	1	1	1	4	4	4	4	1	1	3	2	8	3	2	1
5	5	5	5	5	3	3	3	4	1	4	1	1	1	2	1	5	5	5	5	2	1	3	2	8	2	1	1
5	4	3	3	3	4	5	5	5	1	1	1	1	1	2	5	5	5	5	5	1	2	5	3	8	1	4	4
5	5	5	5	1	5	5	5	4	3	5	1	5	3	2	2	5	5	5	5	2	1	2	3	4	2	2	2
4	4	4	4	4	4	4	5	5	1	2	2	1	2	1	1	5	5	5	5	1	1	3	2	4	2	1	2
5	5	5	5	4	4	3	3	4	1	2	1	1	1	4	4	5	5	5	5	1	1	2	3	8	4	4	3
4	4	5	5	5	4	4	4	3	3	3	3	5	4	1	1	5	5	5	5	2	1	2	3	1	2	2	3
5	5	5	4	4	5	4	4	4	2	2	2	1	1	1	1	5	5	5	5	1	2	3	4	3	4	4	2
5	5	4	5	4	4	3	3	3	1	1	1	2	2	3	2	5	5	5	5	2	1	5	2	7	2	1	1
4	4	4	4	4	3	4	3	3	2	2	2	2	2	4	2	5	5	5	5	2	2	3	4	8	2	1	2
5	5	5	5	5	4	4	3	3	2	1	1	1	1	5	5	5	5	5	5	2	1	3	4	4	4	2	1
5	5	5	5	4	5	3	3	3	1	1	1	1	1	3	2	5	5	5	5	1	1	3	4	4	4	4	3
4	4	4	5	5	4	4	2	4	1	1	2	1	1	1	1	5	5	5	5	2	1	6	4	4	2	2	2
5	5	5	5	4	4	4	3	4	1	1	1	2	1	2	2	5	5	5	3	2	1	6	4	5	2	2	1
5	5	5	5	5	3	4	3	4	1	1	1	1	2	1	1	5	5	5	3	2	3	5	4	7	1	1	2
4	4	4	4	4	4	4	4	3	1	2	1	1	1	3	3	5	5	5	5	1	1	3	4	5	2	2	1
4	5	1	3	2	1	1	5	2	1	1	3	1	1	1	5	5	5	5	5	1	2	5	2	8	2	4	2
4	2	2	4	2	1	2	3	4	1	1	1	1	1	1	1	4	4	4	4	2	2	3	3	3	2	4	3
4	4	4	3	4	4	5	5	5	1	1	1	1	1	1	5	5	5	5	5	1	2	5	3	8	1	4	4
5	5	5	3	2	2	1	4	3	1	2	1	2	1	2	1	4	4	4	4	2	2	5	2	3	1	1	1
5	4	5	4	3	2	4	3	3	1	5	1	1	1	1	1	5	5	5	5	2	1	2	3	1	2	2	2
5	5	4	3	5	3	3	5	3	1	1	1	1	1	1	1	5	5	5	5	2	2	6	2	7	1	4	1
4	5	5	5	2	1	1	3	2	1	1	1	1	1	1	1	5	5	5	5	2	2	5	2	5	1	4	1
4	4	4	4	4	5	2	2	3	1	1	1	1	1	2	1	5	5	5	5	1	1	2	2	4	2	2	1
5	5	5	3	5	5	5	3	3	1	1	1	1	4	1	1	5	5	5	5	2	3	6	3	6	2	4	3
4	5	1	3	2	1	1	5	2	1	1	3	1	1	1	5	5	5	5	5	1	2	5	2	8	2	4	2
4	2	2	4	2	1	2	3	4	1	1	1	1	1	1	1	4	4	4	4	2	2	3	3	3	2	4	3
5	5	5	3	2	3	3	4	4	1	1	1	2	1	1	1	5	5	5	5	2	2	5	3	8	1	2	2
5	4	4	4	3	2	3	5	3	1	1	5	1	1	1	2	5	5	5	5	2	2	5	3	8	2	2	3
5	5	5	5	5	3	5	3	3	1	1	1	1	1	1	1	5	5	5	5	2	1	3	3	4	2	4	2
4	4	5	4	4	5	5	4	4	1	1	1	1	1	1	1	4	4	4	4	2	1	3	3	4	2	1	2
1	5	4	4	4	4	4	3	3	1	1	4	1	1	1	3	5	5	5	5	1	1	4	3	4	2	4	2
4	5	4	3	4	4	4	4	3	1	2	1	2	3	1	1	4	4	4	4	2	3	6	3	6	2	4	3
5	4	1	3	3	1	1	4	2	1	2	3	1	1	1	5	5	5	5	5	1	2	5	2	8	2	4	2
4	3	2	4	2	1	2	3	4	1	1	1	1	1	1	1	4	4	4	4	2	2	3	3	3	2	4	3
5	4	3	3	3	4	5	5	5	1	1	1	1	1	1	5	5	5	5	5	1	2	5	3	8	1	4	4
3	5	3	4	3	3	4	4	4	3	3	3	3	3	3	5	5	5	5	1	1	2	5	2	5	2	4	4
5	5	5	5	5	3	3	3	4	1	1	1	1	1	4	2	2	5	5	5	1	1	2	4	3	3	1	4
1	1	1	1	1	1	1	1	1	1	1	1	1	2	1	3	1	1	2	1	1	1	1	3	1	2	1	1
4	5	4	5	5	2	3	2	5	1	1	1	1	1	1	1	5	5	5	5	2	2	6	4	8	2	4	2
5	5	5	4	4	4	4	4	4	1	5	4	4	1	2	2	5	5	5	5	1	2	3	3	4	2	2	2
5	5	5	4	4	4	4	4	4	1	5	4	4	1	2	2	5	5	5	5	1	3	3	3	4	2	2	2
5	5	5	4	4	4	4	4	4	1	5	4	4	1	2	2	5	5	5	5	1	3	3	3	4	2	2	2
5	5	4	5	3	3	3	3	3	1	1	1	1	1	1	2	5	4	4	4	2	2	4	3	4	2	4	3
